# Supplementary material for: Presence of Francisella tularensis subsp. holarctica DNA in the Aquatic Environment in France
Source: Microorganisms. 2021 Jun 28;9(7):1398. doi: 10.3390/microorganisms9071398 (PMC8306966; doi:10.3390/microorganisms9071398)
Supplement: Supplementary file 1 [file microorganisms-09-01398-s001.zip]

Archive with 1 entries (1 files):
- microorganisms-1272639-supplementary.pdf
